# Supplementary material for: An Autonomous Fruit and Vegetable Harvester with a Low-Cost Gripper Using a 3D Sensor
Source: Sensors (Basel). 2019 Dec 22;20(1):93. doi: 10.3390/s20010093 (PMC6982854; doi:10.3390/s20010093)
Supplement: Supplementary file 1 [file sensors-20-00093-s001.zip]

Archive with 1 entries (1 files):
- sensors-628247-supplementary.mp4
